# Supplementary material for: Bestrophin-like protein 4 is involved in photosynthetic acclimation to light fluctuations in Chlamydomonas
Source: Plant Physiol. 2024 Sep 6;196(4):2374–94. doi: 10.1093/plphys/kiae450 (PMC11638005; doi:10.1093/plphys/kiae450)
Supplement: kiae450_Supplementary_Data [file kiae450_supplementary_data.zip]

Archive with 2 entries (2 files):
- 20240904 Supplemental Figures- no tracked changes.docx
- pp.01897.2023-s07.pdf
